# Supplementary material for: A Trypanosoma cruzi trans-sialidase peptide demonstrates high serological prevalence among infected populations across endemic regions
Source: J Clin Invest. 2026 Feb 5;136(6):e199277. doi: 10.1172/JCI199277 (PMC12987611; doi:10.1172/JCI199277)
Supplement: Supporting data values [file jci-136-199277-s168.xlsx]

## Sheet: fig3b_slba
sero	ts_2.23_norm_ab_index
seropos	0.469126
seropos	0.548989
seropos	0.748384
seropos	1
seroneg	0
seroneg	0.00370725
seroneg	0.0106423
seroneg	0.0100371
seroneg	0.0219494

## Sheet: fig3c_slba
sequence	ala	ab_index	sample
AAAAAAAAAAELNATIPSDHDILLEFRELAAMALIGDSTVHVCVSRV	A1	0.943101	D8_1
TAPGEAAAAAAAAAAIPSDHDILLEFRELAAMALIGDSTVHVCVSRV	A2	0.702998	D8_1
TAPGETKIPSAAAAAAAAAADILLEFRELAAMALIGDSTVHVCVSRV	A3	0.014475	D8_1
TAPGETKIPSELNATAAAAAAAAAAFRELAAMALIGDSTVHVCVSRV	A4	0.00660191	D8_1
TAPGETKIPSELNATIPSDHAAAAAAAAAAAMALIGDSTVHVCVSRV	A5	0	D8_1
TAPGETKIPSELNATIPSDHDILLEAAAAAAAAAAGDSTVHVCVSRV	A6	0.000787242	D8_1
TAPGETKIPSELNATIPSDHDILLEFRELAAAAAAAAAAAHVCVSRV	A7	1	D8_1
AAAAAAAAAAELNATIPSDHDILLEFRELAAMALIGDSTVHVCVSRV	A1	0.820304	E8_1
TAPGEAAAAAAAAAAIPSDHDILLEFRELAAMALIGDSTVHVCVSRV	A2	0.650606	E8_1
TAPGETKIPSAAAAAAAAAADILLEFRELAAMALIGDSTVHVCVSRV	A3	0.44712	E8_1
TAPGETKIPSELNATAAAAAAAAAAFRELAAMALIGDSTVHVCVSRV	A4	0.925494	E8_1
TAPGETKIPSELNATIPSDHAAAAAAAAAAAMALIGDSTVHVCVSRV	A5	0	E8_1
TAPGETKIPSELNATIPSDHDILLEAAAAAAAAAAGDSTVHVCVSRV	A6	0.327366	E8_1
TAPGETKIPSELNATIPSDHDILLEFRELAAAAAAAAAAAHVCVSRV	A7	1	E8_1
AAAAAAAAAAELNATIPSDHDILLEFRELAAMALIGDSTVHVCVSRV	A1	0.213039	E11
TAPGEAAAAAAAAAAIPSDHDILLEFRELAAMALIGDSTVHVCVSRV	A2	0.378217	E11
TAPGETKIPSAAAAAAAAAADILLEFRELAAMALIGDSTVHVCVSRV	A3	0.0449738	E11
TAPGETKIPSELNATAAAAAAAAAAFRELAAMALIGDSTVHVCVSRV	A4	0	E11
TAPGETKIPSELNATIPSDHAAAAAAAAAAAMALIGDSTVHVCVSRV	A5	0.098504	E11
TAPGETKIPSELNATIPSDHDILLEAAAAAAAAAAGDSTVHVCVSRV	A6	1	E11
TAPGETKIPSELNATIPSDHDILLEFRELAAAAAAAAAAAHVCVSRV	A7	0.24632	E11
AAAAAAAAAAELNATIPSDHDILLEFRELAAMALIGDSTVHVCVSRV	A1	0.3356	F6
TAPGEAAAAAAAAAAIPSDHDILLEFRELAAMALIGDSTVHVCVSRV	A2	0.315718	F6
TAPGETKIPSAAAAAAAAAADILLEFRELAAMALIGDSTVHVCVSRV	A3	0.526114	F6
TAPGETKIPSELNATAAAAAAAAAAFRELAAMALIGDSTVHVCVSRV	A4	0	F6
TAPGETKIPSELNATIPSDHAAAAAAAAAAAMALIGDSTVHVCVSRV	A5	0.0838263	F6
TAPGETKIPSELNATIPSDHDILLEAAAAAAAAAAGDSTVHVCVSRV	A6	0.0287644	F6
TAPGETKIPSELNATIPSDHDILLEFRELAAAAAAAAAAAHVCVSRV	A7	1	F6
AAAAAAAAAAELNATIPSDHDILLEFRELAAMALIGDSTVHVCVSRV	A1	1	F10
TAPGEAAAAAAAAAAIPSDHDILLEFRELAAMALIGDSTVHVCVSRV	A2	0.921807	F10
TAPGETKIPSAAAAAAAAAADILLEFRELAAMALIGDSTVHVCVSRV	A3	0.870414	F10
TAPGETKIPSELNATAAAAAAAAAAFRELAAMALIGDSTVHVCVSRV	A4	0.032924	F10
TAPGETKIPSELNATIPSDHAAAAAAAAAAAMALIGDSTVHVCVSRV	A5	0.0163617	F10
TAPGETKIPSELNATIPSDHDILLEAAAAAAAAAAGDSTVHVCVSRV	A6	0	F10
TAPGETKIPSELNATIPSDHDILLEFRELAAAAAAAAAAAHVCVSRV	A7	0.82531	F10

## Sheet: fig5_bli
sample_id	sero	region	nm_shift
4_E11	Positive	Mexico	0.384994
3_C11	Negative	Negatives	0.278962
1_D10	Positive	Central America	1.90123
4_D11	Positive	Mexico	1.91638
5_C12	Positive	Central America	0.193609
3_B7	Negative	Negatives	0.046054
2_H1	Positive	Central America	5.47768
4_G6	Positive	South America	0.143267
2_B9	Negative	Negatives	-0.050571
5_C7	Positive	Central America	5.38608
7_H8	Positive	Mexico	0.437403
4_C4	Positive	South America	0.142339
3_D8	Positive	South America	1.57667
5_B7	Positive	South America	1.09664
2_B10	Positive	South America	4.37701
8_E4	Positive	Central America	8.01808
2_H8	Positive	Mexico	-0.026774
2_H4	Negative	Negatives	-0.216141
6_G2	Positive	Mexico	0.703095
4_B7	Positive	Central America	1.58638
3_B3	Negative	Negatives	-0.078653
9_F11	Positive	Mexico	1.84394
7_G11	Positive	Mexico	0.323907
1_D12	Negative	Negatives	-0.110413
2_H12	Negative	Negatives	-0.041632
5_F7	Positive	Central America	-0.007867
2_E9	Negative	Negatives	0.244482
2_D6	Negative	Negatives	-0.0997
4_F2	Positive	Central America	0.039823
7_G9	Positive	South America	0.677039
1_F7	Negative	Negatives	-0.222526
2_F3	Positive	Mexico	6.75866
8_G2	Positive	Central America	0.105879
7_C9	Positive	South America	-0.105906
3_C2	Negative	Negatives	-0.060233
3_H8	Positive	Central America	3.68633
1_B10	Positive	Central America	0.191488
1_E12	Negative	Negatives	-0.099446
9_G12	Positive	South America	0.853007
7_B6	Positive	Central America	4.16531
1_B11	Negative	Negatives	-0.088714
7_G12	Positive	Mexico	2.16506
1_E9	Positive	Mexico	0.018739
5_G10	Positive	Mexico	2.03921
6_C12	Positive	Mexico	0.919346
2_F2	Positive	Mexico	0.172663
2_D10	Positive	Central America	1.3202
9_G6	Positive	Central America	0.824045
6_G11	Positive	Mexico	2.34759
8_C4	Positive	Central America	5.62669
9_F2	Positive	Mexico	0.675879
6_E1	Positive	Mexico	-0.010396
2_H7	Positive	Mexico	3.83962
2_D3	Negative	Negatives	0.40496
1_B3	Positive	South America	0.19292
2_G10	Positive	Central America	1.03777
6_B2	Positive	Mexico	4.11607
6_D2	Positive	Central America	3.10366
9_E6	Positive	Mexico	3.32211
3_C3	Negative	Negatives	0.026444
6_F1	Positive	South America	1.0128
1_H7	Positive	South America	0.588657
7_D2	Positive	Central America	9.9467
6_C6	Positive	Mexico	1.87882
8_H12	Positive	South America	1.82257
1_E4	Negative	Negatives	-0.039338
7_F12	Positive	Mexico	0.115613
2_E5	Positive	Central America	0.167205
1_B5	Positive	Mexico	0.151019
6_E11	Positive	Central America	5.65893
5_G1	Positive	South America	7.9278
7_E4	Positive	Mexico	1.03249
2_F10	Negative	Negatives	0.072709
1_G6	Positive	Mexico	1.40531
1_D8	Negative	Negatives	-0.071865
3_H3	Positive	Central America	2.26761
2_B11	Negative	Negatives	-0.142717
2_E4	Positive	South America	1.36982
4_C1	Positive	Mexico	3.17038
5_A12	Positive	Central America	0.312342
4_F3	Positive	Central America	1.14199
3_H2	Positive	Central America	6.07341
2_H10	Positive	Central America	0.102956
1_A10	Positive	Mexico	0.572492
4_B4	Positive	South America	0.960023
1_H1	Negative	Negatives	-0.153689
1_F6	Positive	Mexico	0.007844
9_B6	Positive	Central America	-0.097326
7_C4	Positive	Mexico	0.473432
5_E6	Positive	Central America	1.58745
9_C1	Positive	Mexico	-0.022885
7_F9	Positive	Central America	0.444689
1_C4	Positive	South America	0.496692
2_B5	Negative	Negatives	0.017563
4_E5	Positive	South America	1.27808
7_F2	Positive	South America	1.48405
9_E2	Positive	Mexico	0.249171
2_D4	Negative	Negatives	-0.068548
5_G9	Positive	South America	4.67503
5_F4	Positive	Mexico	1.84078
2_D2	Positive	South America	0.758239
8_G1	Positive	Central America	4.82526
1_H5	Positive	Mexico	0.341117
3_C10	Positive	Central America	7.43706
3_A10	Positive	Mexico	4.53545
4_B1	Positive	Central America	6.23658
9_A11	Positive	South America	9.65985
5_E8	Positive	Central America	9.03121
8_G4	Positive	Mexico	0.236585
1_C1	Negative	Negatives	-0.000905
1_F12	Negative	Negatives	-0.458986
8_B1	Positive	Central America	1.45359
2_H2	Positive	South America	0.377937
1_E11	Negative	Negatives	-0.039266
3_C5	Positive	South America	7.22532
3_B10	Positive	Mexico	0.962315
9_D5	Positive	South America	3.87379
2_A9	Negative	Negatives	0.105849
6_E8	Positive	South America	7.40149
6_H2	Positive	Central America	2.38747
2_H6	Negative	Negatives	-0.039369
1_F2	Positive	South America	1.34167
8_A8	Positive	Mexico	0.213573
1_C6	Negative	Negatives	0.03729
3_C4	Negative	Negatives	0.022216
8_E11	Positive	Mexico	2.79163
2_H5	Negative	Negatives	0.052102
8_D9	Positive	Mexico	0.092091
3_A7	Negative	Negatives	-0.070864
8_D11	Positive	Mexico	2.91808
4_H2	Positive	Mexico	0.572926
9_C7	Positive	Mexico	0.580308
9_D10	Positive	Mexico	0.012583
1_D5	Positive	Mexico	0.328288
3_D9	Positive	South America	1.08214
6_F7	Positive	South America	3.80791
1_B2	Negative	Negatives	-0.008111
7_C7	Positive	Central America	7.39499
4_A7	Positive	Mexico	0.122014
7_F4	Positive	Mexico	0.558204
1_D11	Negative	Negatives	-0.001738
2_B12	Negative	Negatives	-0.096348
6_B4	Positive	Mexico	0.418039
3_C1	Positive	Central America	1.31163
6_B12	Positive	Mexico	0.548947
6_G1	Positive	Central America	5.35742
6_F10	Positive	South America	5.43592
3_E5	Positive	South America	1.83558
5_F6	Positive	South America	7.34875
3_F5	Positive	Mexico	7.50177
8_H11	Positive	Mexico	0.00169
2_C9	Negative	Negatives	0.335728
6_F6	Positive	Mexico	5.45603
8_B12	Positive	South America	7.69028
3_B4	Negative	Negatives	0.202555
9_B12	Positive	Mexico	7.52217
7_A8	Positive	South America	2.91778
2_F4	Negative	Negatives	-0.11832
3_A8	Negative	Negatives	-0.124084
4_E7	Positive	Central America	0.877553
5_H5	Positive	Central America	5.21618
3_C6	Negative	Negatives	0.418001
2_F11	Negative	Negatives	0.507604
6_F5	Positive	Central America	0.832135
2_B3	Positive	Central America	1.14738
2_A10	Negative	Negatives	0.145733
2_E6	Negative	Negatives	0.011517
1_D4	Positive	Mexico	1.98973
1_F5	Negative	Negatives	0.282899
8_H7	Positive	South America	1.4816
1_B1	Positive	Mexico	4.2638
3_G4	Positive	Central America	1.72386
2_F12	Negative	Negatives	-0.004829
3_C12	Negative	Negatives	0.19061
4_B8	Positive	Mexico	0.633567
6_F9	Positive	South America	6.86777
1_B8	Negative	Negatives	-0.137498
4_C12	Positive	Central America	1.74587
3_E6	Positive	Central America	9.84978
1_B9	Negative	Negatives	-0.102402
8_F4	Positive	Central America	-0.038884
3_B5	Positive	Mexico	0.370206
1_G11	Negative	Negatives	0.227301
5_C8	Positive	South America	0.682982
9_B8	Positive	Central America	5.3101
1_D2	Negative	Negatives	-0.037148
8_C7	Positive	Mexico	1.97199
7_D9	Positive	Central America	2.97626
6_G9	Positive	Central America	8.58164
3_B1	Negative	Negatives	-0.188315
1_F3	Negative	Negatives	-0.104541
4_G12	Positive	Mexico	3.78363
8_G11	Positive	South America	-0.083032
5_B2	Positive	South America	5.12071
7_G3	Positive	South America	2.81586
2_B4	Positive	South America	7.1755
3_H9	Positive	South America	2.5654
6_D9	Positive	South America	0.226224
1_H12	Negative	Negatives	0.061029
2_G6	Positive	South America	4.13682
1_H4	Positive	South America	0.806514
3_B8	Negative	Negatives	0.212778
3_C9	Positive	South America	0.66461
1_B6	Negative	Negatives	-0.025481
9_D4	Positive	Central America	0.737271
3_D10	Negative	Negatives	0.078404
9_D8	Positive	Central America	2.3896
1_C10	Positive	Mexico	1.89548
2_A12	Positive	Mexico	0.777113
8_F7	Positive	South America	2.65456
6_F8	Positive	South America	5.56793
3_G3	Positive	South America	1.99285
3_F11	Positive	Mexico	0.099619
2_G1	Negative	Negatives	0.235943
8_C2	Positive	Central America	0.828528
1_E7	Positive	Mexico	1.77346
3_A11	Negative	Negatives	0.143103
8_C3	Positive	Mexico	0.216823
6_E3	Positive	Central America	1.68006
2_C2	Positive	Central America	-0.031566
9_C11	Positive	South America	2.67929
3_D5	Positive	Central America	7.32412
7_H1	Positive	Mexico	0.316584
1_G4	Negative	Negatives	0.186778
7_B1	Positive	South America	1.65414
2_A8	Negative	Negatives	0.491764
5_G11	Positive	South America	3.53151
7_H7	Positive	Mexico	0.212913
2_D8	Positive	Central America	3.29621
3_D2	Negative	Negatives	0.174347
1_C11	Positive	Mexico	0.527749
1_G7	Negative	Negatives	0.043067
1_C3	Negative	Negatives	-0.07422
5_H11	Positive	Mexico	0.178052
9_D9	Positive	Mexico	0.141212
2_A11	Negative	Negatives	0.003126
1_D7	Negative	Negatives	0.07337
8_B5	Positive	Central America	0.315695
3_D4	Negative	Negatives	0.056693
1_A7	Positive	Central America	0.29445
6_E7	Positive	South America	2.73418
2_G8	Negative	Negatives	-0.060855
2_C11	Negative	Negatives	-0.0841
4_D4	Positive	Central America	2.71751
3_D7	Negative	Negatives	0.336848
1_F11	Negative	Negatives	-0.062399
8_G10	Positive	Central America	0.222221
4_B11	Positive	Mexico	6.51636
3_F3	Positive	South America	8.06003
2_F8	Negative	Negatives	0.277644
3_F10	Positive	South America	0.823059
8_A11	Positive	Central America	2.69177
8_C1	Positive	Mexico	6.04521
6_G7	Positive	South America	0.150301
4_C3	Positive	Central America	5.84333
6_H6	Positive	Central America	3.58645
2_F9	Positive	Mexico	0.606417
1_A12	Positive	Central America	0.93687
9_G2	Positive	Mexico	0.027823
1_F1	Positive	Mexico	0.515024
2_H11	Positive	Central America	2.1275
7_E11	Positive	South America	2.83172
6_H8	Positive	South America	0.807796
2_B1	Positive	Mexico	7.45654
9_G3	Positive	Central America	5.86016
1_D9	Positive	Mexico	0.178275
5_B5	Positive	Mexico	0.697825
8_F10	Positive	South America	9.06273
9_G5	Positive	Central America	3.24606
1_C9	Positive	South America	0.849894
5_C6	Positive	Central America	1.824
9_D1	Positive	Central America	0.651836
6_C7	Positive	Central America	0.524308
3_D6	Positive	South America	4.50599
8_F2	Positive	Mexico	0.184418
6_H11	Positive	South America	1.02734
1_H11	Negative	Negatives	0.030931
8_H1	Positive	Central America	3.49473
4_G10	Positive	Central America	6.89289
4_G9	Positive	Mexico	0.108025
9_D6	Positive	Central America	1.09761
1_A11	Negative	Negatives	-0.102099
2_E3	Negative	Negatives	-0.125217
8_E6	Positive	Mexico	-0.127449
7_F1	Positive	Central America	0.625455
1_E1	Negative	Negatives	-0.149107
1_C2	Negative	Negatives	0.098636
4_D2	Positive	South America	1.02793
3_G5	Positive	South America	0.073086
5_F11	Positive	Central America	2.39561
1_H10	Positive	Central America	1.40143
2_C8	Negative	Negatives	-0.023063
1_F10	Negative	Negatives	0.063638
2_F5	Positive	South America	0.280016
1_E8	Negative	Negatives	-0.125512
2_G12	Negative	Negatives	-0.137427
5_H1	Positive	Mexico	1.08555
5_B9	Positive	South America	0.417438
1_D6	Negative	Negatives	-0.114405
9_C5	Positive	South America	1.02421
4_A10	Positive	South America	0.474983
2_H9	Negative	Negatives	0.05333
1_H9	Positive	Mexico	0.360711
1_D1	Positive	Central America	0.1012
1_G10	Positive	Mexico	1.01644
5_E4	Positive	Mexico	1.23178
6_E10	Positive	Mexico	-0.018859
2_G2	Positive	South America	2.68939
2_H3	Negative	Negatives	0.06565
5_C11	Positive	Central America	7.66817
7_E8	Positive	Central America	2.1642
1_E5	Negative	Negatives	-0.059735
6_A10	Positive	South America	3.92695
3_B11	Positive	Central America	0.867067
2_G4	Positive	Mexico	6.86825
5_B10	Positive	Mexico	1.87618
4_D3	Positive	South America	9.0162
8_B7	Positive	Central America	0.48909
6_H7	Positive	Mexico	0.500523
5_C4	Positive	Central America	1.5441
6_D1	Positive	Mexico	-0.049466
7_H11	Positive	Mexico	0.021343
4_F10	Positive	Mexico	0.384405
3_B9	Positive	South America	2.05869
9_B5	Positive	Mexico	-0.037996
1_H8	Negative	Negatives	-0.014532
6_G5	Positive	Central America	2.62705
1_C5	Negative	Negatives	-0.051278
2_E11	Positive	Central America	4.41105
3_D11	Positive	Mexico	0.037077
9_A9	Positive	South America	1.07774
1_F8	Positive	Central America	1.19275
2_F1	Positive	Central America	5.33445
9_F5	Positive	Central America	5.39963
3_D3	Positive	Mexico	-0.130331

## Sheet: fig6_bli
sample_id	region	sero	TcMulti	TcMulti+TS23
4_E11	Mexico	Positive	0.878536	1.06127
3_C11	Negatives	Negative	-0.212018	-0.458875
1_D10	Central America	Positive	1.61274	4.46577
4_D11	Mexico	Positive	1.79864	2.58045
5_C12	Central America	Positive	0.10634	0.524812
3_B7	Negatives	Negative	-0.916048	-0.686836
2_H1	Central America	Positive	2.93392	3.23751
4_G6	South America	Positive	0.395924	0.473385
2_B9	Negatives	Negative	-0.23132	-0.291719
5_C7	Central America	Positive	9.24296	10.374
7_H8	Mexico	Positive	1.39692	1.8175
4_C4	South America	Positive	5.39432	6.59482
3_D8	South America	Positive	9.15477	9.9554
5_B7	South America	Positive	3.21094	3.64554
2_B10	South America	Positive	8.73847	9.89874
8_E4	Central America	Positive	9.05377	10.0425
2_H8	Mexico	Positive	0.224089	0.274209
2_H4	Negatives	Negative	-0.860888	-0.818023
6_G2	Mexico	Positive	1.34678	1.34327
4_B7	Central America	Positive	7.82479	7.66648
3_B3	Negatives	Negative	-0.252561	-0.07094
9_F11	Mexico	Positive	6.79037	8.24058
7_G11	Mexico	Positive	1.30119	1.67152
1_D12	Negatives	Negative	-0.413227	-0.279161
2_H12	Negatives	Negative	-0.031029	0.003219
5_F7	Central America	Positive	0.622714	1.09018
2_E9	Negatives	Negative	-0.066292	-0.123516
2_D6	Negatives	Negative	-0.102326	-0.297514
4_F2	Central America	Positive	0.507641	0.576078
7_G9	South America	Positive	11.7845	11.5529
1_F7	Negatives	Negative	-0.162631	-0.055248
2_F3	Mexico	Positive	5.80966	9.30233
8_G2	Central America	Positive	0.271389	0.461621
7_C9	South America	Positive	1.71296	1.59617
3_C2	Negatives	Negative	-0.106078	0.01645
3_H8	Central America	Positive	10.0615	10.7561
1_B10	Central America	Positive	-0.142221	-0.059988
1_E12	Negatives	Negative	-0.640852	-0.330686
9_G12	South America	Positive	7.30042	8.50508
7_B6	Central America	Positive	3.25019	3.73584
1_B11	Negatives	Negative	-0.57354	-0.330908
7_G12	Mexico	Positive	5.42491	5.99531
1_E9	Mexico	Positive	0.208444	0.269871
5_G10	Mexico	Positive	0.073326	0.659941
6_C12	Mexico	Positive	1.23205	2.64563
2_F2	Mexico	Positive	-0.279136	0.026883
2_D10	Central America	Positive	-0.158276	1.12003
9_G6	Central America	Positive	0.291234	0.478205
6_G11	Mexico	Positive	4.18553	5.20302
8_C4	Central America	Positive	4.83118	5.43638
9_F2	Mexico	Positive	1.46857	1.51324
6_E1	Mexico	Positive	0.181312	0.289583
2_H7	Mexico	Positive	6.36104	5.70394
2_D3	Negatives	Negative	-0.110216	-0.096541
1_B3	South America	Positive	0.363039	0.454645
2_G10	Central America	Positive	0.283411	0.729804
6_B2	Mexico	Positive	8.93168	8.85433
6_D2	Central America	Positive	2.01206	2.11964
9_E6	Mexico	Positive	4.96633	5.6709
3_C3	Negatives	Negative	-0.707837	-0.520857
6_F1	South America	Positive	5.77712	5.45502
1_H7	South America	Positive	0.913055	0.81672
7_D2	Central America	Positive	10.0355	10.9978
6_C6	Mexico	Positive	5.65963	4.87791
8_H12	South America	Positive	0.306711	1.9895
1_E4	Negatives	Negative	-0.784031	-0.715356
7_F12	Mexico	Positive	1.89122	1.3609
2_E5	Central America	Positive	2.36995	2.05436
1_B5	Mexico	Positive	0.583899	0.731565
6_E11	Central America	Positive	7.73304	9.20307
5_G1	South America	Positive	8.06272	9.64242
7_E4	Mexico	Positive	3.17557	2.43113
2_F10	Negatives	Negative	0.263409	0.006777
1_G6	Mexico	Positive	0.605334	1.48674
1_D8	Negatives	Negative	-0.399152	-0.518756
3_H3	Central America	Positive	3.08269	5.03485
2_B11	Negatives	Negative	-0.177315	-0.403063
2_E4	South America	Positive	9.58277	9.92488
4_C1	Mexico	Positive	6.70302	7.3273
5_A12	Central America	Positive	1.12156	1.34403
4_F3	Central America	Positive	1.42255	1.38248
3_H2	Central America	Positive	9.45665	10.9661
2_H10	Central America	Positive	0.813083	0.704133
1_A10	Mexico	Positive	2.76995	3.01932
4_B4	South America	Positive	0.002576	-0.219153
1_H1	Negatives	Negative	-0.270113	-0.411971
1_F6	Mexico	Positive	-0.004958	-0.069722
9_B6	Central America	Positive	1.52727	1.73804
7_C4	Mexico	Positive	-0.091765	0.183197
5_E6	Central America	Positive	-0.039301	0.21715
9_C1	Mexico	Positive	0.138544	0.048073
7_F9	Central America	Positive	2.37897	2.44968
1_C4	South America	Positive	8.06463	7.81155
2_B5	Negatives	Negative	0.99905	0.680122
4_E5	South America	Positive	8.07586	8.39919
7_F2	South America	Positive	2.16473	1.8501
9_E2	Mexico	Positive	0.695813	0.536231
2_D4	Negatives	Negative	-0.668	-0.798432
5_G9	South America	Positive	8.7515	8.81803
5_F4	Mexico	Positive	7.77562	7.76052
2_D2	South America	Positive	2.44456	2.20557
8_G1	Central America	Positive	10.9561	11.1241
1_H5	Mexico	Positive	-0.018555	-0.169376
3_C10	Central America	Positive	6.22821	5.6669
3_A10	Mexico	Positive	6.59805	7.0042
4_B1	Central America	Positive	7.7574	8.95562
9_A11	South America	Positive	10.0384	11.5959
5_E8	Central America	Positive	10.0185	10.9873
8_G4	Mexico	Positive	0.789139	0.63375
1_C1	Negatives	Negative	-0.412349	-0.574147
1_F12	Negatives	Negative	-0.958715	-1.21209
8_B1	Central America	Positive	4.3451	4.42161
2_H2	South America	Positive	0.453262	0.291743
1_E11	Negatives	Negative	-0.200367	-0.314316
3_C5	South America	Positive	6.73198	8.99396
3_B10	Mexico	Positive	-0.037563	0.57521
9_D5	South America	Positive	1.45457	1.87122
2_A9	Negatives	Negative	-0.119517	-0.209025
6_E8	South America	Positive	10.2679	11.3258
6_H2	Central America	Positive	6.21963	6.28547
2_H6	Negatives	Negative	-0.039591	-0.172606
1_F2	South America	Positive	5.89042	6.13144
8_A8	Mexico	Positive	0.529594	0.465543
1_C6	Negatives	Negative	-0.538109	-0.636284
3_C4	Negatives	Negative	-0.228026	-0.327946
8_E11	Mexico	Positive	5.45591	5.96521
2_H5	Negatives	Negative	-0.133457	-0.2973
8_D9	Mexico	Positive	0.161535	-0.006471
3_A7	Negatives	Negative	-0.216087	-0.416402
8_D11	Mexico	Positive	2.71867	3.23905
4_H2	Mexico	Positive	0.038951	0.32904
9_C7	Mexico	Positive	2.41298	2.1662
9_D10	Mexico	Positive	1.20805	1.26892
1_D5	Mexico	Positive	2.54272	2.07309
3_D9	South America	Positive	6.16216	6.443
6_F7	South America	Positive	11.8314	12.0276
1_B2	Negatives	Negative	-0.238221	-0.396999
7_C7	Central America	Positive	4.81996	4.22674
4_A7	Mexico	Positive	0.776894	0.543294
7_F4	Mexico	Positive	1.12162	0.898357
1_D11	Negatives	Negative	-0.241613	-0.349413
2_B12	Negatives	Negative	-0.369772	-0.509799
6_B4	Mexico	Positive	2.29242	2.40853
3_C1	Central America	Positive	0.797804	0.58064
6_B12	Mexico	Positive	0.378032	0.253805
6_G1	Central America	Positive	5.53388	5.76036
6_F10	South America	Positive	9.1438	9.42728
3_E5	South America	Positive	11.9773	11.7708
5_F6	South America	Positive	2.60107	2.19808
3_F5	Mexico	Positive	7.87287	8.04835
8_H11	Mexico	Positive	1.54626	1.34079
2_C9	Negatives	Negative	-0.462414	-0.631998
6_F6	Mexico	Positive	8.94627	8.83779
8_B12	South America	Positive	9.80224	10.6579
3_B4	Negatives	Negative	-0.136504	-0.254147
9_B12	Mexico	Positive	8.41284	8.8533
7_A8	South America	Positive	7.30038	7.07894
2_F4	Negatives	Negative	-0.260475	-0.413412
3_A8	Negatives	Negative	-0.156536	-0.300803
4_E7	Central America	Positive	3.10385	3.21457
5_H5	Central America	Positive	7.5342	7.75025
3_C6	Negatives	Negative	-0.271725	-0.49686
2_F11	Negatives	Negative	0.153034	-0.043656
6_F5	Central America	Positive	2.19493	2.18433
2_B3	Central America	Positive	1.29062	1.06914
2_A10	Negatives	Negative	-0.700816	-0.872883
2_E6	Negatives	Negative	-0.95199	-1.22298
1_D4	Mexico	Positive	4.86301	4.93581
1_F5	Negatives	Negative	-0.732057	-0.989085
8_H7	South America	Positive	10.2124	10.7458
1_B1	Mexico	Positive	3.70366	4.41088
3_G4	Central America	Positive	0.560261	0.926059
2_F12	Negatives	Negative	-0.260246	-0.55415
3_C12	Negatives	Negative	-0.131026	-0.349427
4_B8	Mexico	Positive	0.273913	0.1305
6_F9	South America	Positive	7.90099	7.32508
1_B8	Negatives	Negative	-0.375426	-0.568732
4_C12	Central America	Positive	0.854181	1.38317
3_E6	Central America	Positive	10.2819	10.8517
1_B9	Negatives	Negative	-0.179196	-0.410375
8_F4	Central America	Positive	0.126859	-0.087417
3_B5	Mexico	Positive	2.61028	2.15477
1_G11	Negatives	Negative	-0.55455	-0.722532
5_C8	South America	Positive	1.12648	1.19126
9_B8	Central America	Positive	7.21142	7.22319
1_D2	Negatives	Negative	-0.388264	-0.635502
8_C7	Mexico	Positive	5.73897	6.24851
7_D9	Central America	Positive	2.66692	2.2402
6_G9	Central America	Positive	11.2553	11.3097
3_B1	Negatives	Negative	-0.354828	-0.538125
1_F3	Negatives	Negative	-0.85926	-1.23906
4_G12	Mexico	Positive	2.70232	2.78347
8_G11	South America	Positive	7.80672	7.24798
5_B2	South America	Positive	8.77867	8.32091
7_G3	South America	Positive	-0.058171	0.068324
2_B4	South America	Positive	10.9668	10.9577
3_H9	South America	Positive	4.51932	6.04407
6_D9	South America	Positive	0.274994	0.15215
1_H12	Negatives	Negative	-0.049303	-0.244971
2_G6	South America	Positive	11.1527	11.8078
1_H4	South America	Positive	7.4835	8.90639
3_B8	Negatives	Negative	-0.004931	-0.186469
3_C9	South America	Positive	4.78773	5.04123
1_B6	Negatives	Negative	-0.403119	-0.630513
9_D4	Central America	Positive	2.40146	2.45238
3_D10	Negatives	Negative	-1.14754	-1.35892
9_D8	Central America	Positive	0.099173	0.210951
1_C10	Mexico	Positive	0.734145	0.734585
2_A12	Mexico	Positive	0.601166	0.743381
8_F7	South America	Positive	9.21584	10.0053
6_F8	South America	Positive	11.0678	12.2384
3_G3	South America	Positive	5.75819	6.53318
3_F11	Mexico	Positive	0.556553	0.436799
2_G1	Negatives	Negative	-0.188712	-0.358849
8_C2	Central America	Positive	0.391905	0.26448
1_E7	Mexico	Positive	1.06502	1.13702
3_A11	Negatives	Negative	-0.186682	-0.336344
8_C3	Mexico	Positive	0.161261	0.041164
6_E3	Central America	Positive	1.03456	1.57685
2_C2	Central America	Positive	0.384454	0.181487
9_C11	South America	Positive	10.7886	10.5166
3_D5	Central America	Positive	6.96746	8.44642
7_H1	Mexico	Positive	3.06406	3.26869
1_G4	Negatives	Negative	-0.233421	-0.483833
7_B1	South America	Positive	10.36	10.2555
2_A8	Negatives	Negative	-0.404157	-0.71692
5_G11	South America	Positive	11.0895	11.1186
7_H7	Mexico	Positive	-0.031316	-0.076333
2_D8	Central America	Positive	7.13499	6.08675
3_D2	Negatives	Negative	0.660769	0.187881
1_C11	Mexico	Positive	0.507643	0.381966
1_G7	Negatives	Negative	-0.09137	-0.275539
1_C3	Negatives	Negative	-0.324376	-0.373486
5_H11	Mexico	Positive	3.57619	3.89316
9_D9	Mexico	Positive	1.19246	1.12279
2_A11	Negatives	Negative	-0.418607	-0.536411
1_D7	Negatives	Negative	-0.274962	-0.460855
8_B5	Central America	Positive	1.39863	1.12797
3_D4	Negatives	Negative	-0.208888	-0.508174
1_A7	Central America	Positive	6.0265	5.83008
6_E7	South America	Positive	5.22632	5.19184
2_G8	Negatives	Negative	-0.246151	-0.427347
2_C11	Negatives	Negative	-0.832558	-0.869744
4_D4	Central America	Positive	3.69658	4.24077
3_D7	Negatives	Negative	-0.169975	-0.402453
1_F11	Negatives	Negative	-0.444019	-0.694844
8_G10	Central America	Positive	-0.120231	-0.252525
4_B11	Mexico	Positive	8.8353	8.89226
3_F3	South America	Positive	9.60474	9.51215
2_F8	Negatives	Negative	-0.290227	-0.531518
3_F10	South America	Positive	3.4434	3.72365
8_A11	Central America	Positive	5.85515	6.99124
8_C1	Mexico	Positive	10.4348	10.2119
6_G7	South America	Positive	6.36433	6.91127
4_C3	Central America	Positive	3.16382	5.51073
6_H6	Central America	Positive	7.24082	8.38828
2_F9	Mexico	Positive	4.85201	4.65222
1_A12	Central America	Positive	1.14148	1.75579
9_G2	Mexico	Positive	-0.113306	-0.203451
1_F1	Mexico	Positive	-0.250447	-0.339951
2_H11	Central America	Positive	9.768	9.7196
7_E11	South America	Positive	11.2219	11.0208
6_H8	South America	Positive	6.13455	5.71878
2_B1	Mexico	Positive	6.64548	8.10737
9_G3	Central America	Positive	8.39373	8.40089
1_D9	Mexico	Positive	3.6042	3.37075
5_B5	Mexico	Positive	0.272818	0.126395
8_F10	South America	Positive	11.507	11.2759
9_G5	Central America	Positive	9.34368	9.17551
1_C9	South America	Positive	5.97794	6.52719
5_C6	Central America	Positive	3.04104	3.20599
9_D1	Central America	Positive	1.00109	1.4079
6_C7	Central America	Positive	5.54036	5.99964
3_D6	South America	Positive	11.037	10.4552
8_F2	Mexico	Positive	-0.119473	-0.109711
6_H11	South America	Positive	0.965845	1.11734
1_H11	Negatives	Negative	-0.306062	-0.426017
8_H1	Central America	Positive	8.67161	8.32763
4_G10	Central America	Positive	11.4864	11.2977
4_G9	Mexico	Positive	0.363289	0.399984
9_D6	Central America	Positive	0.605641	0.449832
1_A11	Negatives	Negative	-0.372631	-0.467625
2_E3	Negatives	Negative	-0.475003	-0.592809
8_E6	Mexico	Positive	-0.198429	-0.401388
7_F1	Central America	Positive	0.982898	0.811482
1_E1	Negatives	Negative	-0.162682	-0.379216
1_C2	Negatives	Negative	-0.309827	-0.376087
4_D2	South America	Positive	1.65515	1.8786
3_G5	South America	Positive	-0.327343	-0.417412
5_F11	Central America	Positive	0.24896	0.246114
1_H10	Central America	Positive	0.291464	0.228787
2_C8	Negatives	Negative	-0.525857	-0.671402
1_F10	Negatives	Negative	-0.643354	-0.754048
2_F5	South America	Positive	9.87062	10.4093
1_E8	Negatives	Negative	-0.314258	-0.359126
2_G12	Negatives	Negative	-0.857075	-1.02276
5_H1	Mexico	Positive	0.493814	0.496071
5_B9	South America	Positive	1.6757	1.58886
1_D6	Negatives	Negative	-1.0143	-1.04499
9_C5	South America	Positive	8.25433	8.25183
4_A10	South America	Positive	8.2097	8.49745
2_H9	Negatives	Negative	-0.083525	-0.402601
1_H9	Mexico	Positive	0.746245	0.462109
1_D1	Central America	Positive	0.205245	0.21801
1_G10	Mexico	Positive	3.93444	3.07569
5_E4	Mexico	Positive	1.18414	0.975537
6_E10	Mexico	Positive	1.44382	1.59506
2_G2	South America	Positive	7.31459	7.27389
2_H3	Negatives	Negative	-1.01949	-1.35202
5_C11	Central America	Positive	4.27338	5.50393
7_E8	Central America	Positive	9.56462	9.67341
1_E5	Negatives	Negative	-0.758465	-0.995162
6_A10	South America	Positive	8.40893	8.42618
3_B11	Central America	Positive	8.91415	8.56883
2_G4	Mexico	Positive	3.75067	4.04531
5_B10	Mexico	Positive	3.73471	3.71794
4_D3	South America	Positive	11.9271	12.1099
8_B7	Central America	Positive	0.42047	-0.038243
6_H7	Mexico	Positive	0.155107	-0.018364
5_C4	Central America	Positive	8.05879	5.69929
6_D1	Mexico	Positive	0.175676	0.09266
7_H11	Mexico	Positive	-0.056686	-0.343282
4_F10	Mexico	Positive	0.126404	0.070652
3_B9	South America	Positive	9.51012	9.09999
9_B5	Mexico	Positive	2.61098	2.65252
1_H8	Negatives	Negative	-0.658638	-0.841573
6_G5	Central America	Positive	9.22993	9.84474
1_C5	Negatives	Negative	-0.382338	-0.430163
2_E11	Central America	Positive	2.46008	4.58387
3_D11	Mexico	Positive	0.186684	0.031274
9_A9	South America	Positive	4.49244	4.1494
1_F8	Central America	Positive	3.67459	3.10703
2_F1	Central America	Positive	3.91959	6.94403
9_F5	Central America	Positive	6.16019	7.78593
3_D3	Mexico	Positive	0.624506	0.599076

## Sheet: fig7_bli
sample_id	sero	region	TS23	TcMulti	TcMulti+TS23	difference
4_E11	Positive	Mexico	0.384994	0.878536	1.06127	0.182737
3_C11	Negative	Negatives	0.278962	-0.212018	-0.458875	-0.246857
1_D10	Positive	Central America	1.90123	1.61274	4.46577	2.85303
4_D11	Positive	Mexico	1.91638	1.79864	2.58045	0.781806
5_C12	Positive	Central America	0.193609	0.10634	0.524812	0.418472
3_B7	Negative	Negatives	0.046054	-0.916048	-0.686836	0.229212
2_H1	Positive	Central America	5.47768	2.93392	3.23751	0.303581
4_G6	Positive	South America	0.143267	0.395924	0.473385	0.077461
2_B9	Negative	Negatives	-0.050571	-0.23132	-0.291719	-0.060399
5_C7	Positive	Central America	5.38608	9.24296	10.374	1.13102
7_H8	Positive	Mexico	0.437403	1.39692	1.8175	0.420575
4_C4	Positive	South America	0.142339	5.39432	6.59482	1.2005
3_D8	Positive	South America	1.57667	9.15477	9.9554	0.800624
5_B7	Positive	South America	1.09664	3.21094	3.64554	0.434596
2_B10	Positive	South America	4.37701	8.73847	9.89874	1.16027
8_E4	Positive	Central America	8.01808	9.05377	10.0425	0.988762
2_H8	Positive	Mexico	-0.026774	0.224089	0.274209	0.05012
2_H4	Negative	Negatives	-0.216141	-0.860888	-0.818023	0.042865
6_G2	Positive	Mexico	0.703095	1.34678	1.34327	-0.003512
4_B7	Positive	Central America	1.58638	7.82479	7.66648	-0.158307
3_B3	Negative	Negatives	-0.078653	-0.252561	-0.07094	0.181621
9_F11	Positive	Mexico	1.84394	6.79037	8.24058	1.45021
7_G11	Positive	Mexico	0.323907	1.30119	1.67152	0.370328
1_D12	Negative	Negatives	-0.110413	-0.413227	-0.279161	0.134066
2_H12	Negative	Negatives	-0.041632	-0.031029	0.003219	0.034248
5_F7	Positive	Central America	-0.007867	0.622714	1.09018	0.467466
2_E9	Negative	Negatives	0.244482	-0.066292	-0.123516	-0.057224
2_D6	Negative	Negatives	-0.0997	-0.102326	-0.297514	-0.195188
4_F2	Positive	Central America	0.039823	0.507641	0.576078	0.068437
7_G9	Positive	South America	0.677039	11.7845	11.5529	-0.231607
1_F7	Negative	Negatives	-0.222526	-0.162631	-0.055248	0.107383
2_F3	Positive	Mexico	6.75866	5.80966	9.30233	3.49267
8_G2	Positive	Central America	0.105879	0.271389	0.461621	0.190232
7_C9	Positive	South America	-0.105906	1.71296	1.59617	-0.116789
3_C2	Negative	Negatives	-0.060233	-0.106078	0.01645	0.122528
3_H8	Positive	Central America	3.68633	10.0615	10.7561	0.694603
1_B10	Positive	Central America	0.191488	-0.142221	-0.059988	0.082233
1_E12	Negative	Negatives	-0.099446	-0.640852	-0.330686	0.310166
9_G12	Positive	South America	0.853007	7.30042	8.50508	1.20466
7_B6	Positive	Central America	4.16531	3.25019	3.73584	0.485647
1_B11	Negative	Negatives	-0.088714	-0.57354	-0.330908	0.242632
7_G12	Positive	Mexico	2.16506	5.42491	5.99531	0.570401
1_E9	Positive	Mexico	0.018739	0.208444	0.269871	0.061427
5_G10	Positive	Mexico	2.03921	0.073326	0.659941	0.586615
6_C12	Positive	Mexico	0.919346	1.23205	2.64563	1.41358
2_F2	Positive	Mexico	0.172663	-0.279136	0.026883	0.306019
2_D10	Positive	Central America	1.3202	-0.158276	1.12003	1.27831
9_G6	Positive	Central America	0.824045	0.291234	0.478205	0.186971
6_G11	Positive	Mexico	2.34759	4.18553	5.20302	1.01748
8_C4	Positive	Central America	5.62669	4.83118	5.43638	0.605195
9_F2	Positive	Mexico	0.675879	1.46857	1.51324	0.044672
6_E1	Positive	Mexico	-0.010396	0.181312	0.289583	0.108271
2_H7	Positive	Mexico	3.83962	6.36104	5.70394	-0.657095
2_D3	Negative	Negatives	0.40496	-0.110216	-0.096541	0.013675
1_B3	Positive	South America	0.19292	0.363039	0.454645	0.091606
2_G10	Positive	Central America	1.03777	0.283411	0.729804	0.446393
6_B2	Positive	Mexico	4.11607	8.93168	8.85433	-0.077353
6_D2	Positive	Central America	3.10366	2.01206	2.11964	0.107587
9_E6	Positive	Mexico	3.32211	4.96633	5.6709	0.704568
3_C3	Negative	Negatives	0.026444	-0.707837	-0.520857	0.18698
6_F1	Positive	South America	1.0128	5.77712	5.45502	-0.322103
1_H7	Positive	South America	0.588657	0.913055	0.81672	-0.096335
7_D2	Positive	Central America	9.9467	10.0355	10.9978	0.962249
6_C6	Positive	Mexico	1.87882	5.65963	4.87791	-0.781717
8_H12	Positive	South America	1.82257	0.306711	1.9895	1.68279
1_E4	Negative	Negatives	-0.039338	-0.784031	-0.715356	0.068675
7_F12	Positive	Mexico	0.115613	1.89122	1.3609	-0.530318
2_E5	Positive	Central America	0.167205	2.36995	2.05436	-0.315586
1_B5	Positive	Mexico	0.151019	0.583899	0.731565	0.147666
6_E11	Positive	Central America	5.65893	7.73304	9.20307	1.47003
5_G1	Positive	South America	7.9278	8.06272	9.64242	1.5797
7_E4	Positive	Mexico	1.03249	3.17557	2.43113	-0.744443
2_F10	Negative	Negatives	0.072709	0.263409	0.006777	-0.256632
1_G6	Positive	Mexico	1.40531	0.605334	1.48674	0.881407
1_D8	Negative	Negatives	-0.071865	-0.399152	-0.518756	-0.119604
3_H3	Positive	Central America	2.26761	3.08269	5.03485	1.95216
2_B11	Negative	Negatives	-0.142717	-0.177315	-0.403063	-0.225748
2_E4	Positive	South America	1.36982	9.58277	9.92488	0.342112
4_C1	Positive	Mexico	3.17038	6.70302	7.3273	0.624272
5_A12	Positive	Central America	0.312342	1.12156	1.34403	0.22246
4_F3	Positive	Central America	1.14199	1.42255	1.38248	-0.040068
3_H2	Positive	Central America	6.07341	9.45665	10.9661	1.50948
2_H10	Positive	Central America	0.102956	0.813083	0.704133	-0.10895
1_A10	Positive	Mexico	0.572492	2.76995	3.01932	0.249361
4_B4	Positive	South America	0.960023	0.002576	-0.219153	-0.221729
1_H1	Negative	Negatives	-0.153689	-0.270113	-0.411971	-0.141858
1_F6	Positive	Mexico	0.007844	-0.004958	-0.069722	-0.064764
9_B6	Positive	Central America	-0.097326	1.52727	1.73804	0.210762
7_C4	Positive	Mexico	0.473432	-0.091765	0.183197	0.274962
5_E6	Positive	Central America	1.58745	-0.039301	0.21715	0.256451
9_C1	Positive	Mexico	-0.022885	0.138544	0.048073	-0.090471
7_F9	Positive	Central America	0.444689	2.37897	2.44968	0.070708
1_C4	Positive	South America	0.496692	8.06463	7.81155	-0.25308
2_B5	Negative	Negatives	0.017563	0.99905	0.680122	-0.318928
4_E5	Positive	South America	1.27808	8.07586	8.39919	0.323326
7_F2	Positive	South America	1.48405	2.16473	1.8501	-0.314634
9_E2	Positive	Mexico	0.249171	0.695813	0.536231	-0.159582
2_D4	Negative	Negatives	-0.068548	-0.668	-0.798432	-0.130432
5_G9	Positive	South America	4.67503	8.7515	8.81803	0.066529
5_F4	Positive	Mexico	1.84078	7.77562	7.76052	-0.015095
2_D2	Positive	South America	0.758239	2.44456	2.20557	-0.238998
8_G1	Positive	Central America	4.82526	10.9561	11.1241	0.167961
1_H5	Positive	Mexico	0.341117	-0.018555	-0.169376	-0.150821
3_C10	Positive	Central America	7.43706	6.22821	5.6669	-0.561316
3_A10	Positive	Mexico	4.53545	6.59805	7.0042	0.406146
4_B1	Positive	Central America	6.23658	7.7574	8.95562	1.19821
9_A11	Positive	South America	9.65985	10.0384	11.5959	1.55758
5_E8	Positive	Central America	9.03121	10.0185	10.9873	0.968829
8_G4	Positive	Mexico	0.236585	0.789139	0.63375	-0.155389
1_C1	Negative	Negatives	-0.000905	-0.412349	-0.574147	-0.161798
1_F12	Negative	Negatives	-0.458986	-0.958715	-1.21209	-0.253375
8_B1	Positive	Central America	1.45359	4.3451	4.42161	0.076509
2_H2	Positive	South America	0.377937	0.453262	0.291743	-0.161519
1_E11	Negative	Negatives	-0.039266	-0.200367	-0.314316	-0.113949
3_C5	Positive	South America	7.22532	6.73198	8.99396	2.26198
3_B10	Positive	Mexico	0.962315	-0.037563	0.57521	0.612773
9_D5	Positive	South America	3.87379	1.45457	1.87122	0.416649
2_A9	Negative	Negatives	0.105849	-0.119517	-0.209025	-0.089508
6_E8	Positive	South America	7.40149	10.2679	11.3258	1.05789
6_H2	Positive	Central America	2.38747	6.21963	6.28547	0.065841
2_H6	Negative	Negatives	-0.039369	-0.039591	-0.172606	-0.133015
1_F2	Positive	South America	1.34167	5.89042	6.13144	0.241016
8_A8	Positive	Mexico	0.213573	0.529594	0.465543	-0.064051
1_C6	Negative	Negatives	0.03729	-0.538109	-0.636284	-0.098175
3_C4	Negative	Negatives	0.022216	-0.228026	-0.327946	-0.09992
8_E11	Positive	Mexico	2.79163	5.45591	5.96521	0.509303
2_H5	Negative	Negatives	0.052102	-0.133457	-0.2973	-0.163843
8_D9	Positive	Mexico	0.092091	0.161535	-0.006471	-0.168006
3_A7	Negative	Negatives	-0.070864	-0.216087	-0.416402	-0.200315
8_D11	Positive	Mexico	2.91808	2.71867	3.23905	0.520384
4_H2	Positive	Mexico	0.572926	0.038951	0.32904	0.290089
9_C7	Positive	Mexico	0.580308	2.41298	2.1662	-0.24678
9_D10	Positive	Mexico	0.012583	1.20805	1.26892	0.060869
1_D5	Positive	Mexico	0.328288	2.54272	2.07309	-0.469632
3_D9	Positive	South America	1.08214	6.16216	6.443	0.280842
6_F7	Positive	South America	3.80791	11.8314	12.0276	0.196162
1_B2	Negative	Negatives	-0.008111	-0.238221	-0.396999	-0.158778
7_C7	Positive	Central America	7.39499	4.81996	4.22674	-0.593219
4_A7	Positive	Mexico	0.122014	0.776894	0.543294	-0.2336
7_F4	Positive	Mexico	0.558204	1.12162	0.898357	-0.223262
1_D11	Negative	Negatives	-0.001738	-0.241613	-0.349413	-0.1078
2_B12	Negative	Negatives	-0.096348	-0.369772	-0.509799	-0.140027
6_B4	Positive	Mexico	0.418039	2.29242	2.40853	0.116112
3_C1	Positive	Central America	1.31163	0.797804	0.58064	-0.217164
6_B12	Positive	Mexico	0.548947	0.378032	0.253805	-0.124227
6_G1	Positive	Central America	5.35742	5.53388	5.76036	0.226485
6_F10	Positive	South America	5.43592	9.1438	9.42728	0.283484
3_E5	Positive	South America	1.83558	11.9773	11.7708	-0.20643
5_F6	Positive	South America	7.34875	2.60107	2.19808	-0.40299
3_F5	Positive	Mexico	7.50177	7.87287	8.04835	0.175481
8_H11	Positive	Mexico	0.00169	1.54626	1.34079	-0.205468
2_C9	Negative	Negatives	0.335728	-0.462414	-0.631998	-0.169584
6_F6	Positive	Mexico	5.45603	8.94627	8.83779	-0.108479
8_B12	Positive	South America	7.69028	9.80224	10.6579	0.855621
3_B4	Negative	Negatives	0.202555	-0.136504	-0.254147	-0.117643
9_B12	Positive	Mexico	7.52217	8.41284	8.8533	0.440459
7_A8	Positive	South America	2.91778	7.30038	7.07894	-0.221448
2_F4	Negative	Negatives	-0.11832	-0.260475	-0.413412	-0.152937
3_A8	Negative	Negatives	-0.124084	-0.156536	-0.300803	-0.144267
4_E7	Positive	Central America	0.877553	3.10385	3.21457	0.110716
5_H5	Positive	Central America	5.21618	7.5342	7.75025	0.216056
3_C6	Negative	Negatives	0.418001	-0.271725	-0.49686	-0.225135
2_F11	Negative	Negatives	0.507604	0.153034	-0.043656	-0.19669
6_F5	Positive	Central America	0.832135	2.19493	2.18433	-0.01059
2_B3	Positive	Central America	1.14738	1.29062	1.06914	-0.221477
2_A10	Negative	Negatives	0.145733	-0.700816	-0.872883	-0.172067
2_E6	Negative	Negatives	0.011517	-0.95199	-1.22298	-0.270987
1_D4	Positive	Mexico	1.98973	4.86301	4.93581	0.072803
1_F5	Negative	Negatives	0.282899	-0.732057	-0.989085	-0.257028
8_H7	Positive	South America	1.4816	10.2124	10.7458	0.533464
1_B1	Positive	Mexico	4.2638	3.70366	4.41088	0.707228
3_G4	Positive	Central America	1.72386	0.560261	0.926059	0.365798
2_F12	Negative	Negatives	-0.004829	-0.260246	-0.55415	-0.293904
3_C12	Negative	Negatives	0.19061	-0.131026	-0.349427	-0.218401
4_B8	Positive	Mexico	0.633567	0.273913	0.1305	-0.143413
6_F9	Positive	South America	6.86777	7.90099	7.32508	-0.575908
1_B8	Negative	Negatives	-0.137498	-0.375426	-0.568732	-0.193306
4_C12	Positive	Central America	1.74587	0.854181	1.38317	0.52899
3_E6	Positive	Central America	9.84978	10.2819	10.8517	0.569842
1_B9	Negative	Negatives	-0.102402	-0.179196	-0.410375	-0.231179
8_F4	Positive	Central America	-0.038884	0.126859	-0.087417	-0.214276
3_B5	Positive	Mexico	0.370206	2.61028	2.15477	-0.45551
1_G11	Negative	Negatives	0.227301	-0.55455	-0.722532	-0.167982
5_C8	Positive	South America	0.682982	1.12648	1.19126	0.06478
9_B8	Positive	Central America	5.3101	7.21142	7.22319	0.011771
1_D2	Negative	Negatives	-0.037148	-0.388264	-0.635502	-0.247238
8_C7	Positive	Mexico	1.97199	5.73897	6.24851	0.50954
7_D9	Positive	Central America	2.97626	2.66692	2.2402	-0.426719
6_G9	Positive	Central America	8.58164	11.2553	11.3097	0.054396
3_B1	Negative	Negatives	-0.188315	-0.354828	-0.538125	-0.183297
1_F3	Negative	Negatives	-0.104541	-0.85926	-1.23906	-0.379797
4_G12	Positive	Mexico	3.78363	2.70232	2.78347	0.081157
8_G11	Positive	South America	-0.083032	7.80672	7.24798	-0.558739
5_B2	Positive	South America	5.12071	8.77867	8.32091	-0.457757
7_G3	Positive	South America	2.81586	-0.058171	0.068324	0.126495
2_B4	Positive	South America	7.1755	10.9668	10.9577	-0.009148
3_H9	Positive	South America	2.5654	4.51932	6.04407	1.52475
6_D9	Positive	South America	0.226224	0.274994	0.15215	-0.122844
1_H12	Negative	Negatives	0.061029	-0.049303	-0.244971	-0.195668
2_G6	Positive	South America	4.13682	11.1527	11.8078	0.655172
1_H4	Positive	South America	0.806514	7.4835	8.90639	1.42289
3_B8	Negative	Negatives	0.212778	-0.004931	-0.186469	-0.181538
3_C9	Positive	South America	0.66461	4.78773	5.04123	0.253499
1_B6	Negative	Negatives	-0.025481	-0.403119	-0.630513	-0.227394
9_D4	Positive	Central America	0.737271	2.40146	2.45238	0.050916
3_D10	Negative	Negatives	0.078404	-1.14754	-1.35892	-0.211382
9_D8	Positive	Central America	2.3896	0.099173	0.210951	0.111778
1_C10	Positive	Mexico	1.89548	0.734145	0.734585	0.00044
2_A12	Positive	Mexico	0.777113	0.601166	0.743381	0.142215
8_F7	Positive	South America	2.65456	9.21584	10.0053	0.789503
6_F8	Positive	South America	5.56793	11.0678	12.2384	1.17061
3_G3	Positive	South America	1.99285	5.75819	6.53318	0.774997
3_F11	Positive	Mexico	0.099619	0.556553	0.436799	-0.119754
2_G1	Negative	Negatives	0.235943	-0.188712	-0.358849	-0.170137
8_C2	Positive	Central America	0.828528	0.391905	0.26448	-0.127425
1_E7	Positive	Mexico	1.77346	1.06502	1.13702	0.071994
3_A11	Negative	Negatives	0.143103	-0.186682	-0.336344	-0.149662
8_C3	Positive	Mexico	0.216823	0.161261	0.041164	-0.120097
6_E3	Positive	Central America	1.68006	1.03456	1.57685	0.54229
2_C2	Positive	Central America	-0.031566	0.384454	0.181487	-0.202967
9_C11	Positive	South America	2.67929	10.7886	10.5166	-0.271966
3_D5	Positive	Central America	7.32412	6.96746	8.44642	1.47896
7_H1	Positive	Mexico	0.316584	3.06406	3.26869	0.204633
1_G4	Negative	Negatives	0.186778	-0.233421	-0.483833	-0.250412
7_B1	Positive	South America	1.65414	10.36	10.2555	-0.104521
2_A8	Negative	Negatives	0.491764	-0.404157	-0.71692	-0.312763
5_G11	Positive	South America	3.53151	11.0895	11.1186	0.029067
7_H7	Positive	Mexico	0.212913	-0.031316	-0.076333	-0.045017
2_D8	Positive	Central America	3.29621	7.13499	6.08675	-1.04825
3_D2	Negative	Negatives	0.174347	0.660769	0.187881	-0.472888
1_C11	Positive	Mexico	0.527749	0.507643	0.381966	-0.125677
1_G7	Negative	Negatives	0.043067	-0.09137	-0.275539	-0.184169
1_C3	Negative	Negatives	-0.07422	-0.324376	-0.373486	-0.04911
5_H11	Positive	Mexico	0.178052	3.57619	3.89316	0.316962
9_D9	Positive	Mexico	0.141212	1.19246	1.12279	-0.069664
2_A11	Negative	Negatives	0.003126	-0.418607	-0.536411	-0.117804
1_D7	Negative	Negatives	0.07337	-0.274962	-0.460855	-0.185893
8_B5	Positive	Central America	0.315695	1.39863	1.12797	-0.270652
3_D4	Negative	Negatives	0.056693	-0.208888	-0.508174	-0.299286
1_A7	Positive	Central America	0.29445	6.0265	5.83008	-0.196425
6_E7	Positive	South America	2.73418	5.22632	5.19184	-0.03448
2_G8	Negative	Negatives	-0.060855	-0.246151	-0.427347	-0.181196
2_C11	Negative	Negatives	-0.0841	-0.832558	-0.869744	-0.037186
4_D4	Positive	Central America	2.71751	3.69658	4.24077	0.544192
3_D7	Negative	Negatives	0.336848	-0.169975	-0.402453	-0.232478
1_F11	Negative	Negatives	-0.062399	-0.444019	-0.694844	-0.250825
8_G10	Positive	Central America	0.222221	-0.120231	-0.252525	-0.132294
4_B11	Positive	Mexico	6.51636	8.8353	8.89226	0.056958
3_F3	Positive	South America	8.06003	9.60474	9.51215	-0.092595
2_F8	Negative	Negatives	0.277644	-0.290227	-0.531518	-0.241291
3_F10	Positive	South America	0.823059	3.4434	3.72365	0.280251
8_A11	Positive	Central America	2.69177	5.85515	6.99124	1.13609
8_C1	Positive	Mexico	6.04521	10.4348	10.2119	-0.222866
6_G7	Positive	South America	0.150301	6.36433	6.91127	0.546942
4_C3	Positive	Central America	5.84333	3.16382	5.51073	2.34691
6_H6	Positive	Central America	3.58645	7.24082	8.38828	1.14746
2_F9	Positive	Mexico	0.606417	4.85201	4.65222	-0.199793
1_A12	Positive	Central America	0.93687	1.14148	1.75579	0.614311
9_G2	Positive	Mexico	0.027823	-0.113306	-0.203451	-0.090145
1_F1	Positive	Mexico	0.515024	-0.250447	-0.339951	-0.089504
2_H11	Positive	Central America	2.1275	9.768	9.7196	-0.048395
7_E11	Positive	South America	2.83172	11.2219	11.0208	-0.20112
6_H8	Positive	South America	0.807796	6.13455	5.71878	-0.415777
2_B1	Positive	Mexico	7.45654	6.64548	8.10737	1.46189
9_G3	Positive	Central America	5.86016	8.39373	8.40089	0.007159
1_D9	Positive	Mexico	0.178275	3.6042	3.37075	-0.233448
5_B5	Positive	Mexico	0.697825	0.272818	0.126395	-0.146423
8_F10	Positive	South America	9.06273	11.507	11.2759	-0.231106
9_G5	Positive	Central America	3.24606	9.34368	9.17551	-0.168178
1_C9	Positive	South America	0.849894	5.97794	6.52719	0.549256
5_C6	Positive	Central America	1.824	3.04104	3.20599	0.164946
9_D1	Positive	Central America	0.651836	1.00109	1.4079	0.406817
6_C7	Positive	Central America	0.524308	5.54036	5.99964	0.459274
3_D6	Positive	South America	4.50599	11.037	10.4552	-0.581792
8_F2	Positive	Mexico	0.184418	-0.119473	-0.109711	0.009762
6_H11	Positive	South America	1.02734	0.965845	1.11734	0.151492
1_H11	Negative	Negatives	0.030931	-0.306062	-0.426017	-0.119955
8_H1	Positive	Central America	3.49473	8.67161	8.32763	-0.343979
4_G10	Positive	Central America	6.89289	11.4864	11.2977	-0.188663
4_G9	Positive	Mexico	0.108025	0.363289	0.399984	0.036695
9_D6	Positive	Central America	1.09761	0.605641	0.449832	-0.155809
1_A11	Negative	Negatives	-0.102099	-0.372631	-0.467625	-0.094994
2_E3	Negative	Negatives	-0.125217	-0.475003	-0.592809	-0.117806
8_E6	Positive	Mexico	-0.127449	-0.198429	-0.401388	-0.202959
7_F1	Positive	Central America	0.625455	0.982898	0.811482	-0.171416
1_E1	Negative	Negatives	-0.149107	-0.162682	-0.379216	-0.216534
1_C2	Negative	Negatives	0.098636	-0.309827	-0.376087	-0.06626
4_D2	Positive	South America	1.02793	1.65515	1.8786	0.223447
3_G5	Positive	South America	0.073086	-0.327343	-0.417412	-0.090069
5_F11	Positive	Central America	2.39561	0.24896	0.246114	-0.002846
1_H10	Positive	Central America	1.40143	0.291464	0.228787	-0.062677
2_C8	Negative	Negatives	-0.023063	-0.525857	-0.671402	-0.145545
1_F10	Negative	Negatives	0.063638	-0.643354	-0.754048	-0.110694
2_F5	Positive	South America	0.280016	9.87062	10.4093	0.538693
1_E8	Negative	Negatives	-0.125512	-0.314258	-0.359126	-0.044868
2_G12	Negative	Negatives	-0.137427	-0.857075	-1.02276	-0.16568
5_H1	Positive	Mexico	1.08555	0.493814	0.496071	0.002257
5_B9	Positive	South America	0.417438	1.6757	1.58886	-0.086842
1_D6	Negative	Negatives	-0.114405	-1.0143	-1.04499	-0.030695
9_C5	Positive	South America	1.02421	8.25433	8.25183	-0.002501
4_A10	Positive	South America	0.474983	8.2097	8.49745	0.287746
2_H9	Negative	Negatives	0.05333	-0.083525	-0.402601	-0.319076
1_H9	Positive	Mexico	0.360711	0.746245	0.462109	-0.284136
1_D1	Positive	Central America	0.1012	0.205245	0.21801	0.012765
1_G10	Positive	Mexico	1.01644	3.93444	3.07569	-0.85875
5_E4	Positive	Mexico	1.23178	1.18414	0.975537	-0.208607
6_E10	Positive	Mexico	-0.018859	1.44382	1.59506	0.151239
2_G2	Positive	South America	2.68939	7.31459	7.27389	-0.040698
2_H3	Negative	Negatives	0.06565	-1.01949	-1.35202	-0.332531
5_C11	Positive	Central America	7.66817	4.27338	5.50393	1.23055
7_E8	Positive	Central America	2.1642	9.56462	9.67341	0.108791
1_E5	Negative	Negatives	-0.059735	-0.758465	-0.995162	-0.236697
6_A10	Positive	South America	3.92695	8.40893	8.42618	0.017249
3_B11	Positive	Central America	0.867067	8.91415	8.56883	-0.345321
2_G4	Positive	Mexico	6.86825	3.75067	4.04531	0.294646
5_B10	Positive	Mexico	1.87618	3.73471	3.71794	-0.016766
4_D3	Positive	South America	9.0162	11.9271	12.1099	0.182816
8_B7	Positive	Central America	0.48909	0.42047	-0.038243	-0.458713
6_H7	Positive	Mexico	0.500523	0.155107	-0.018364	-0.173471
5_C4	Positive	Central America	1.5441	8.05879	5.69929	-2.3595
6_D1	Positive	Mexico	-0.049466	0.175676	0.09266	-0.083016
7_H11	Positive	Mexico	0.021343	-0.056686	-0.343282	-0.286596
4_F10	Positive	Mexico	0.384405	0.126404	0.070652	-0.055752
3_B9	Positive	South America	2.05869	9.51012	9.09999	-0.410126
9_B5	Positive	Mexico	-0.037996	2.61098	2.65252	0.041538
1_H8	Negative	Negatives	-0.014532	-0.658638	-0.841573	-0.182935
6_G5	Positive	Central America	2.62705	9.22993	9.84474	0.61481
1_C5	Negative	Negatives	-0.051278	-0.382338	-0.430163	-0.047825
2_E11	Positive	Central America	4.41105	2.46008	4.58387	2.12379
3_D11	Positive	Mexico	0.037077	0.186684	0.031274	-0.15541
9_A9	Positive	South America	1.07774	4.49244	4.1494	-0.343046
1_F8	Positive	Central America	1.19275	3.67459	3.10703	-0.567568
2_F1	Positive	Central America	5.33445	3.91959	6.94403	3.02444
9_F5	Positive	Central America	5.39963	6.16019	7.78593	1.62574
3_D3	Positive	Mexico	-0.130331	0.624506	0.599076	-0.02543

## Sheet: figs1
peptide_readcount
130
100
89
89
86
86
84
83
81
81
81
79
79
79
79
78
78
78
78
77
77
76
76
76
76
76
76
75
75
75
75
75
74
74
74
73
73
73
73
73
72
72
72
72
72
71
71
71
71
71
71
70
70
70
70
70
70
70
69
69
69
69
69
69
69
69
68
68
68
68
68
68
68
68
68
68
68
68
67
67
67
67
67
67
67
67
67
67
67
66
66
66
66
66
66
66
66
66
66
65
65
65
65
65
65
65
65
65
65
65
65
65
65
65
64
64
64
64
64
64
63
63
63
63
63
63
63
63
63
63
63
63
63
63
63
63
63
63
62
62
62
62
62
62
62
62
62
62
62
62
62
62
62
62
62
62
62
62
62
62
62
62
62
62
62
62
62
62
62
62
62
62
62
61
61
61
61
61
61
61
61
61
61
61
61
61
61
61
61
61
61
61
61
61
61
61
61
61
61
61
61
61
61
61
61
61
61
61
61
61
61
61
61
60
60
60
60
60
60
60
60
60
60
60
60
60
60
60
60
60
60
60
60
60
60
60
60
60
60
60
60
60
60
60
60
59
59
59
59
59
59
59
59
59
59
59
59
59
59
59
59
59
59
59
59
59
59
59
59
59
59
59
59
59
59
59
59
59
59
59
59
59
59
59
59
59
59
59
58
58
58
58
58
58
58
58
58
58
58
58
58
58
58
58
58
58
58
58
58
58
58
58
58
58
58
58
58
58
58
58
58
58
58
58
58
58
58
58
58
58
58
58
58
58
58
58
58
57
57
57
57
57
57
57
57
57
57
57
57
57
57
57
57
57
57
57
57
57
57
57
57
57
57
57
57
57
57
57
57
57
57
57
57
57
57
57
57
57
57
57
57
57
57
57
57
57
57
57
57
57
57
57
57
57
57
57
57
56
56
56
56
56
56
56
56
56
56
56
56
56
56
56
56
56
56
56
56
56
56
56
56
56
56
56
56
56
56
56
56
56
56
56
56
56
56
56
56
56
56
56
56
56
56
56
56
56
56
56
56
56
56
56
56
56
56
56
56
56
56
56
56
56
56
56
56
56
56
56
56
56
56
56
56
56
56
56
56
55
55
55
55
55
55
55
55
55
55
55
55
55
55
55
55
55
55
55
55
55
55
55
55
55
55
55
55
55
55
55
55
55
55
55
55
55
55
55
55
55
55
55
55
55
55
55
55
55
55
55
55
55
55
55
55
55
55
55
55
55
55
55
55
55
55
55
55
55
55
55
55
55
55
55
55
55
55
55
54
54
54
54
54
54
54
54
54
54
54
54
54
54
54
54
54
54
54
54
54
54
54
54
54
54
54
54
54
54
54
54
54
54
54
54
54
54
54
54
54
54
54
54
54
54
54
54
54
54
54
54
54
54
54
54
54
54
54
54
54
54
54
54
54
54
54
54
54
54
54
54
54
54
54
54
54
54
54
54
54
54
54
54
54
54
54
54
54
54
54
54
54
54
54
53
53
53
53
53
53
53
53
53
53
53
53
53
53
53
53
53
53
53
53
53
53
53
53
53
53
53
53
53
53
53
53
53
53
53
53
53
53
53
53
53
53
53
53
53
53
53
53
53
53
53
53
53
53
53
53
53
53
53
53
53
53
53
53
53
53
53
53
53
53
53
53
53
53
53
53
53
53
53
53
53
53
53
53
53
53
53
53
53
53
53
53
53
53
53
53
53
53
53
53
53
53
53
53
53
53
52
52
52
52
52
52
52
52
52
52
52
52
52
52
52
52
52
52
52
52
52
52
52
52
52
52
52
52
52
52
52
52
52
52
52
52
52
52
52
52
52
52
52
52
52
52
52
52
52
52
52
52
52
52
52
52
52
52
52
52
52
52
52
52
52
52
52
52
52
52
52
52
52
52
52
52
52
52
52
52
52
52
52
52
52
52
52
52
52
52
52
52
52
52
52
52
52
52
52
52
52
52
52
52
52
52
51
51
51
51
51
51
51
51
51
51
51
51
51
51
51
51
51
51
51
51
51
51
51
51
51
51
51
51
51
51
51
51
51
51
51
51
51
51
51
51
51
51
51
51
51
51
51
51
51
51
51
51
51
51
51
51
51
51
51
51
51
51
51
51
51
51
51
51
51
51
51
51
51
51
51
51
51
51
51
51
51
51
51
51
51
51
51
51
51
51
51
51
51
51
51
51
51
51
51
51
51
51
51
51
51
51
51
51
51
51
51
51
51
51
51
51
51
51
51
51
51
51
51
51
51
51
51
51
51
51
51
51
51
50
50
50
50
50
50
50
50
50
50
50
50
50
50
50
50
50
50
50
50
50
50
50
50
50
50
50
50
50
50
50
50
50
50
50
50
50
50
50
50
50
50
50
50
50
50
50
50
50
50
50
50
50
50
50
50
50
50
50
50
50
50
50
50
50
50
50
50
50
50
50
50
50
50
50
50
50
50
50
50
50
50
50
50
50
50
50
50
50
50
50
50
50
50
50
50
50
50
50
50
50
50
50
50
50
50
50
50
50
50
50
50
50
50
50
50
50
50
50
50
50
50
50
50
50
50
50
50
50
50
50
50
50
50
50
50
50
50
50
50
50
50
50
50
50
50
50
50
50
50
50
50
50
50
50
50
50
50
50
50
50
50
50
50
50
50
50
49
49
49
49
49
49
49
49
49
49
49
49
49
49
49
49
49
49
49
49
49
49
49
49
49
49
49
49
49
49
49
49
49
49
49
49
49
49
49
49
49
49
49
49
49
49
49
49
49
49
49
49
49
49
49
49
49
49
49
49
49
49
49
49
49
49
49
49
49
49
49
49
49
49
49
49
49
49
49
49
49
49
49
49
49
49
49
49
49
49
49
49
49
49
49
49
49
49
49
49
49
49
49
49
49
49
49
49
49
49
49
49
49
49
49
49
49
49
49
49
49
49
49
49
49
49
49
49
49
49
49
49
49
49
49
49
49
49
49
49
49
49
49
49
49
49
49
49
49
49
49
49
49
49
49
49
49
49
49
49
49
49
49
49
49
49
49
49
49
49
49
49
49
49
49
49
49
49
49
49
49
49
49
49
49
49
49
48
48
48
48
48
48
48
48
48
48
48
48
48
48
48
48
48
48
48
48
48
48
48
48
48
48
48
48
48
48
48
48
48
48
48
48
48
48
48
48
48
48
48
48
48
48
48
48
48
48
48
48
48
48
48
48
48
48
48
48
48
48
48
48
48
48
48
48
48
48
48
48
48
48
48
48
48
48
48
48
48
48
48
48
48
48
48
48
48
48
48
48
48
48
48
48
48
48
48
48
48
48
48
48
48
48
48
48
48
48
48
48
48
48
48
48
48
48
48
48
48
48
48
48
48
48
48
48
48
48
48
48
48
48
48
48
48
48
48
48
48
48
48
48
48
48
48
48
48
48
48
48
48
48
48
48
48
48
48
48
48
48
48
48
48
48
48
48
48
48
48
48
48
48
48
48
48
48
48
48
48
48
48
48
48
48
48
48
48
48
48
48
48
48
48
48
48
48
48
48
48
48
48
48
48
48
48
47
47
47
47
47
47
47
47
47
47
47
47
47
47
47
47
47
47
47
47
47
47
47
47
47
47
47
47
47
47
47
47
47
47
47
47
47
47
47
47
47
47
47
47
47
47
47
47
47
47
47
47
47
47
47
47
47
47
47
47
47
47
47
47
47
47
47
47
47
47
47
47
47
47
47
47
47
47
47
47
47
47
47
47
47
47
47
47
47
47
47
47
47
47
47
47
47
47
47
47
47
47
47
47
47
47
47
47
47
47
47
47
47
47
47
47
47
47
47
47
47
47
47
47
47
47
47
47
47
47
47
47
47
47
47
47
47
47
47
47
47
47
47
47
47
47
47
47
47
47
47
47
47
47
47
47
47
47
47
47
47
47
47
47
47
47
47
47
47
47
47
47
47
47
47
47
47
47
47
47
47
47
47
47
47
47
47
47
47
47
47
47
47
47
47
47
47
47
47
47
47
47
47
47
47
47
47
47
47
47
47
47
47
47
47
47
47
47
47
47
47
47
47
47
47
47
47
47
47
47
47
47
47
47
47
47
47
47
47
47
47
46
46
46
46
46
46
46
46
46
46
46
46
46
46
46
46
46
46
46
46
46
46
46
46
46
46
46
46
46
46
46
46
46
46
46
46
46
46
46
46
46
46
46
46
46
46
46
46
46
46
46
46
46
46
46
46
46
46
46
46
46
46
46
46
46
46
46
46
46
46
46
46
46
46
46
46
46
46
46
46
46
46
46
46
46
46
46
46
46
46
46
46
46
46
46
46
46
46
46
46
46
46
46
46
46
46
46
46
46
46
46
46
46
46
46
46
46
46
46
46
46
46
46
46
46
46
46
46
46
46
46
46
46
46
46
46
46
46
46
46
46
46
46
46
46
46
46
46
46
46
46
46
46
46
46
46
46
46
46
46
46
46
46
46
46
46
46
46
46
46
46
46
46
46
46
46
46
46
46
46
46
46
46
46
46
46
46
46
46
46
46
46
46
46
46
46
46
46
46
46
46
[truncated: 225,271+ more rows]

## Sheet: figs2
cohort	group	GFAP_sum_RPK
CBM	seropositive	30.2124
CBM	seropositive	27.8485
CBM	seropositive	47.9399
CBM	seropositive	31.2872
CBM	seropositive	28.1028
CBM	seropositive	29.6753
CBM	seropositive	29.7121
CBM	seropositive	28.1205
CBM	seronegative	201.15
CBM	seropositive	30.6657
CBM	seropositive	37.1796
CBM	seropositive	37.0116
CBM	seropositive	72.2755
CBM	seropositive	27.4547
CBM	seropositive	121.86
CBM	seropositive	27.008
CBM	seropositive	26.2037
CBM	seronegative	29.9009
CBM	seropositive	27.0942
CBM	seropositive	40.1333
CBM	seropositive	31.7056
CBM	seropositive	25.6592
CBM	seropositive	31.5439
CBM	seropositive	48.8384
CBM	seropositive	28.3422
CBM	seropositive	26.4016
CBM	seronegative	25.9923
CBM	seropositive	32.5573
CBM	seropositive	26.1793
CBM	seropositive	29.9299
CBM	seropositive	28.6909
CBM	seropositive	32.5246
CBM	seropositive	29.5275
CBM	seropositive	28.9677
CBM	seropositive	34.6481
CBM	seronegative	86.5445
CBM	seropositive	32.3945
CBM	seropositive	30.755
CBM	seropositive	28.0841
CBM	seropositive	30.4162
CBM	seropositive	30.2384
CBM	seropositive	28.4869
CBM	seropositive	26.3584
CBM	seropositive	29.117
CBM	seronegative	28.0046
CBM	seropositive	28.1686
CBM	seropositive	28.6414
CBM	seropositive	42.0252
CBM	seropositive	20.6973
CBM	seropositive	112.094
CBM	seropositive	29.5666
CBM	seropositive	30.1189
CBM	seronegative	2160.74
CBM	seronegative	96.8061
CBM	seropositive	48.9342
CBM	seropositive	31.213
CBM	seropositive	33.4762
CBM	seropositive	34.7468
CBM	seropositive	32.8177
CBM	seropositive	30.5004
CBM	seropositive	35.2278
CBM	seronegative	29.8386
CBM	seronegative	26.7606
CBM	seropositive	46.5508
CBM	seropositive	34.5765
CBM	seropositive	38.1129
CBM	seropositive	31.0589
CBM	seropositive	34.5981
CBM	seropositive	33.1017
CBM	seropositive	42.8355
CBM	seropositive	51.0656
CBM	seronegative	26.3829
CBM	seropositive	31.3642
CBM	seropositive	25.4101
CBM	seropositive	31.1908
CBM	seropositive	28.3585
CBM	seropositive	38.4304
CBM	seropositive	30.4527
CBM	seropositive	36.1621
CBM	seropositive	27.81
CBM	seronegative	30.4199
CBM	seropositive	42.2965
CBM	seropositive	37.7412
CBM	seropositive	33.6484
CBM	seropositive	36.0747
CBM	seropositive	39.0763
CBM	seropositive	40.5735
CBM	seropositive	40.7934
CBM	seropositive	33.453
CBM	seronegative	48.2124
CBM	seropositive	28.0109
CBM	seropositive	31.3846
CBM	seropositive	32.42
CBM	seropositive	26.5843
CBM	seropositive	26.9956
CBM	seropositive	27.3832
CBM	seropositive	32.0192
CBM	seropositive	36.2152
CBM	seronegative	36.5404
CBM	seropositive	24.6034
CBM	seropositive	26.0732
CBM	seropositive	34.6724
CBM	seropositive	29.8488
CBM	seropositive	31.6532
CBM	seropositive	30.4654
CBM	seropositive	29.5625
CBM	seronegative	47.2454
CBM	seronegative	27.3245
CBM	seropositive	29.8019
CBM	seropositive	27.6479
CBM	seropositive	43.707
CBM	seropositive	28.0051
CBM	seropositive	30.8652
CBM	seropositive	28.791
CBM	seropositive	36.7592
CBM	seronegative	29.8305
CBM	seronegative	42.5881
CBM	seropositive	30.7509
CBM	seropositive	33.7935
CBM	seropositive	20.5925
CBM	seropositive	29.2434
CBM	seropositive	34.2152
CBM	seropositive	30.806
CBM	seropositive	39.974
CBM	seronegative	32.2751
CBM	seronegative	87.1502
CBM	GFAP	33866.8
CBM	seropositive	29.7054
CBM	seropositive	64.5161
CBM	seropositive	27.1578
CBM	seropositive	27.9671
CBM	seropositive	69.8897
CBM	seropositive	34.0307
CBM	seropositive	30.9022
CBM	seronegative	28.6474
CBM	NYBC	32.2098
CBM	NYBC	28.8104
CBM	NYBC	29.1666
CBM	NYBC	26.0058
CBM	NYBC	28.8738
CBM	NYBC	27.9271
CBM	NYBC	30.7241
CBM	NYBC	34.3504
CBM	NYBC	27.2045
CBM	NYBC	132.177
CBM	NYBC	29.4316
CBM	NYBC	26.1329
CBM	NYBC	23.816
CBM	NYBC	26.9614
CBM	NYBC	25.3443
CBM	NYBC	31.2153
CBM	NYBC	26.3345
CBM	NYBC	26.4561
CBM	NYBC	171.281
CBM	NYBC	23.4947
CBM	NYBC	32.5093
CBM	NYBC	237.854
CBM	NYBC	27.5091
CBM	NYBC	27.553
CBM	NYBC	25.0314
CBM	NYBC	27.2754
CBM	NYBC	23.8882
CBM	NYBC	29.3083
CBM	NYBC	33.3793
CBM	NYBC	28.7071
CBM	NYBC	24.5359
CBM	NYBC	26.3841
CBM	NYBC	27.9084
CBM	NYBC	24.5393
CBM	NYBC	22.7801
CBM	NYBC	27.0398
CBM	NYBC	24.6519
CBM	NYBC	33.7963
CBM	NYBC	25.5443
CBM	NYBC	28.9892
CBM	NYBC	26.5995
CBM	NYBC	36.9094
CBM	NYBC	25.2619
CBM	NYBC	41.7887
CBM	NYBC	23.1898
CBM	NYBC	52.1553
CBM	NYBC	23.2215
CBM	NYBC	27.842
CBM	NYBC	1783.89
CBM	NYBC	25.1112
CBM	NYBC	29.3514
CBM	NYBC	48.2626
CBM	NYBC	41.3603
CBM	NYBC	24.5913
CBM	NYBC	31.7995
CBM	NYBC	26.248
CBM	NYBC	26.3072
CBM	NYBC	30.537
CBM	NYBC	38.1926
CBM	NYBC	28.4847
CBM	NYBC	23.6003
CBM	NYBC	32.1763
CBM	NYBC	31.8736
CBM	NYBC	33.0234
CBM	NYBC	27.0205
CBM	NYBC	468.479
CBM	NYBC	35.0611
CBM	NYBC	26.5475
CBM	NYBC	33.7218
CBM	NYBC	26.0406
CBM	NYBC	22.2217
CBM	NYBC	31.1767
CBM	NYBC	29.3897
CBM	NYBC	34.3484
CBM	NYBC	27.8061
CBM	NYBC	29.1519
CBM	NYBC	34.486
CBM	NYBC	37.3153
CBM	NYBC	29.0966
CBM	NYBC	31.1443
CBM	NYBC	25.3385
CBM	NYBC	21.7111
CBM	NYBC	27.6344
CBM	NYBC	35.8051
CBM	NYBC	30.7298
CBM	GFAP	40674.8
CBM	NYBC	29.7816
CBM	NYBC	27.9983
CBM	NYBC	25.6283
CBM	NYBC	24.8753
CBM	NYBC	26.2775
CBM	NYBC	30.1345
CBM	NYBC	24.7491
CBM	NYBC	27.294
CBM	NYBC	22.9227
BD	seropositive	34.8697
BD	seronegative	35.8634
BD	seropositive	61.0231
BD	seropositive	34.9769
BD	seronegative	39.7947
BD	seropositive	40.4792
BD	seronegative	30.9316
BD	seropositive	30.464
BD	seropositive	37.9746
BD	seronegative	47.4649
BD	seropositive	40.9144
BD	seropositive	35.62
BD	seropositive	43.3029
BD	seronegative	48.2631
BD	seropositive	46.7338
BD	seropositive	40.2152
BD	seropositive	38.5853
BD	seropositive	42.2097
BD	seronegative	29.2888
BD	seronegative	42.6117
BD	seropositive	38.7297
BD	seronegative	42.8074
BD	seropositive	55.1699
BD	seropositive	40.4956
BD	seropositive	36.3758
BD	seropositive	41.8284
BD	seropositive	33.8511
BD	seropositive	38.6864
BD	seronegative	38.0075
BD	seronegative	36.473
BD	seropositive	46.8629
BD	seronegative	40.7512
BD	seronegative	34.8204
BD	seropositive	41.0566
BD	seropositive	37.2909
BD	seropositive	42.0236
BD	seronegative	31.934
BD	seronegative	40.9164
BD	seronegative	35.9263
BD	seronegative	32.9578
BD	seropositive	35.2509
BD	seropositive	43.6852
BD	seropositive	52.4374
BD	seropositive	36.1481
BD	seronegative	34.8402
BD	seropositive	36.1969
BD	seronegative	37.5919
BD	seropositive	37.1017
BD	seropositive	40.0498
BD	seropositive	47.3839
BD	seropositive	33.5678
BD	seropositive	38.7336
BD	seropositive	33.5001
BD	seropositive	37.418
BD	seropositive	36.946
BD	seronegative	31.3488
BD	seropositive	34.6999
BD	seropositive	44.1861
BD	seropositive	37.9885
BD	seronegative	45.621
BD	seronegative	41.4237
BD	seropositive	51.4792
BD	seropositive	36.6222
BD	seropositive	40.8814
BD	seropositive	33.2761
BD	seropositive	33.1006
BD	seronegative	35.1555
BD	seropositive	48.6619
BD	seropositive	40.194
BD	seropositive	34.5547
BD	seropositive	38.6528
BD	seronegative	40.2537
BD	seropositive	35.7546
BD	seropositive	37.6036
BD	seropositive	36.1902
BD	seropositive	36.3322
BD	seronegative	42.1905
BD	seropositive	36.6058
BD	GFAP	23099.8
BD	seronegative	31.562
BD	seropositive	32.4777
BD	seropositive	29.4691
BD	seropositive	39.8348
BD	seropositive	33.9871
BD	seropositive	40.9433
BD	seropositive	31.9797
BD	seropositive	50.6795
BD	seropositive	39.2284
BD	seropositive	40.6887
BD	seropositive	32.8282
BD	seronegative	41.22

## Sheet: figs3a_n1_bd
z-score_threshold	seropositive	seropositive	seropositive	seropositive	seropositive	seropositive	seropositive	seropositive	seropositive	seropositive	seropositive	seropositive	seropositive	seropositive	seropositive	seropositive	seropositive	seropositive	seropositive	seropositive	seropositive	seropositive	seropositive	seropositive	seropositive	seropositive	seropositive	seropositive	seropositive	seropositive	seropositive	seropositive	seropositive	seropositive	seropositive	seropositive	seropositive	seropositive	seropositive	seropositive	seropositive	seropositive	seropositive	seropositive	seropositive	seropositive	seropositive	seropositive	seropositive
1	32436	17513	29348	29412	25524	26812	27965	29094	34270	32023	35070	32826	31158	34231	30107	25591	23487	29842	28245	28309	25752	37737	28579	30460	22307	33613	23633	22272	34953	37854	28559	26035	33107	17431	18167	26126	23190	17938	35806	32844	36402	20397	23140	20973	21521	25414	32845	25052	32678
2	15396	10219	11406	14152	12730	12043	12644	12046	17590	13783	16242	16988	14476	16428	13687	12129	8882	13366	11918	9101	11834	16763	14474	14412	9803	14817	10771	9127	18410	18088	13597	11823	15480	7574	7909	13751	10627	7640	15028	16484	16522	8185	8811	8820	9239	13650	16244	11146	14686
3	8291	6936	5577	7646	7140	6397	6660	6058	9880	6708	8327	9724	7693	8730	7040	6722	4137	6913	5804	3671	6322	8288	8318	7632	5302	7304	5985	4659	10594	9454	7373	6173	8228	4292	4283	8121	5796	4151	7182	9160	8419	4141	4322	4647	4910	8263	9047	5958	7285
4	4869	5075	3120	4603	4445	3834	4028	3505	6061	3700	4708	6035	4428	5073	4064	4285	2358	4006	3277	1782	3956	4508	5257	4492	3282	4112	3828	2869	6609	5378	4481	3632	4837	2890	2810	5346	3587	2682	3829	5542	4673	2546	2569	3016	3078	5463	5398	3623	4137
5	3115	3974	2057	3041	3066	2546	2715	2405	3900	2349	2912	3982	2804	3246	2637	3019	1626	2604	2090	996	2764	2641	3596	2906	2270	2539	2710	1986	4386	3216	2938	2442	3044	2193	2099	3832	2487	2014	2239	3600	2813	1780	1820	2223	2206	3931	3488	2491	2584
6	2139	3249	1490	2239	2334	1871	1986	1816	2717	1607	1916	2802	1925	2183	1866	2344	1217	1830	1502	696	2126	1639	2698	2058	1689	1729	2089	1526	3005	2052	2155	1744	2050	1782	1660	2868	1911	1622	1422	2448	1844	1404	1394	1789	1717	2962	2341	1886	1756
7	1600	2753	1141	1711	1827	1439	1561	1475	2020	1176	1329	2061	1393	1581	1403	1864	1000	1374	1143	535	1701	1058	2122	1511	1370	1257	1694	1241	2187	1422	1624	1369	1489	1554	1399	2250	1540	1360	939	1797	1292	1166	1147	1496	1407	2382	1725	1501	1281
8	1237	2369	918	1362	1521	1150	1254	1250	1528	902	979	1591	1055	1161	1124	1562	869	1082	921	426	1442	739	1714	1207	1142	982	1420	1048	1675	1008	1284	1110	1152	1358	1221	1855	1289	1167	646	1374	962	1001	975	1313	1230	2000	1291	1253	952
9	975	2078	792	1134	1300	958	1079	1099	1229	733	757	1305	868	901	942	1350	757	894	759	361	1255	536	1417	976	970	756	1229	927	1319	763	1064	945	916	1229	1077	1563	1127	1018	480	1077	734	880	865	1176	1086	1708	1024	1080	762
10	794	1832	690	982	1117	801	939	974	1003	618	624	1076	723	720	789	1185	693	744	655	316	1118	415	1221	810	842	625	1087	839	1048	596	931	826	751	1118	974	1327	989	930	366	894	556	785	777	1054	970	1475	831	958	634
11	688	1641	617	867	967	692	816	876	813	536	511	916	601	599	699	1045	641	644	570	280	989	321	1054	720	745	531	982	753	845	461	810	721	642	1034	893	1165	883	878	268	746	470	719	718	972	878	1293	677	877	556
[truncated: 41 more columns]

## Sheet: figs3b_n5_bd
z-score_threshold	seropositive	seropositive	seropositive	seropositive	seropositive	seropositive	seropositive	seropositive	seropositive	seropositive	seropositive	seropositive	seropositive	seropositive	seropositive	seropositive	seropositive	seropositive	seropositive	seropositive	seropositive	seropositive	seropositive	seropositive	seropositive	seropositive	seropositive	seropositive	seropositive	seropositive	seropositive	seropositive	seropositive	seropositive	seropositive	seropositive	seropositive	seropositive	seropositive	seropositive	seropositive	seropositive	seropositive	seropositive	seropositive	seropositive	seropositive	seropositive	seropositive
1	30699	16263	28328	27882	23985	25510	26728	27937	32213	30594	33236	30883	29488	32367	28697	24371	22694	28253	26922	27520	24562	35812	26962	28728	21207	31930	22373	21391	32710	35703	27058	24670	31414	16791	17366	24464	22046	17225	34140	30823	34561	19633	22378	20067	20565	23920	30918	23938	31105
2	11559	6955	9463	10677	9433	9244	9868	9578	12951	10762	12248	12313	10836	12108	10589	9349	7407	9966	9304	7694	9260	12597	10857	10765	7711	11386	8168	7370	13037	13321	10299	9083	11606	6241	6345	9996	8327	6150	11602	11825	12488	6751	7363	7153	7296	10165	11807	8812	11191
3	4462	2900	3765	4130	3834	3601	3991	3795	5077	3993	4374	4835	4035	4537	4116	3886	2882	3551	3301	2572	3841	4408	4533	4156	3107	3990	3146	3031	4934	4731	4058	3548	4407	2808	2705	4075	3445	2617	4026	4320	4482	2763	2900	2940	3060	4441	4512	3661	4035
4	1862	1284	1814	1936	1789	1564	1957	1842	2235	1768	1785	2135	1622	1848	1914	1991	1454	1471	1428	1048	1980	1658	2121	1821	1486	1612	1400	1554	2063	1853	1877	1627	1895	1618	1479	1971	1707	1446	1583	1748	1790	1456	1517	1608	1560	2246	1911	1856	1684
5	961	618	1110	1122	1029	823	1215	1202	1166	983	888	1090	759	914	1110	1261	965	708	736	572	1274	747	1232	965	888	753	734	1004	927	810	1053	954	989	1161	973	1114	1085	955	679	778	862	949	992	1056	976	1395	927	1183	853
6	589	344	796	770	721	521	862	923	714	650	535	711	441	529	811	937	737	396	471	391	963	368	850	610	598	405	468	762	499	433	729	675	633	905	734	775	788	738	359	409	514	747	772	811	737	1027	500	899	510
7	432	207	614	603	538	350	652	789	523	490	361	504	266	373	634	757	624	254	362	314	792	199	634	445	480	243	325	629	304	281	560	530	461	764	590	587	640	609	202	233	363	629	658	665	612	814	330	743	365
8	353	145	501	521	464	255	534	704	402	392	283	399	186	274	527	654	557	195	301	266	698	124	536	360	399	168	230	548	201	206	462	445	356	674	520	476	536	517	138	148	274	565	559	585	538	702	242	637	269
9	297	117	442	466	388	202	470	633	331	327	234	336	154	233	468	594	521	161	269	241	631	97	463	305	360	125	184	497	156	165	410	386	309	620	467	390	481	462	108	103	221	519	505	521	482	616	190	578	213
10	260	95	390	432	345	165	429	582	288	285	211	291	121	201	408	527	482	132	248	220	579	71	407	261	322	100	158	454	128	136	371	347	277	573	436	337	441	428	86	75	189	482	461	485	436	554	153	531	181
11	237	77	342	400	314	139	392	548	247	263	196	261	106	189	377	471	456	113	231	203	526	56	374	237	287	84	142	421	112	110	343	324	252	537	406	292	411	400	65	60	161	443	427	450	401	506	125	502	165
[truncated: 41 more columns]

## Sheet: figs3c_n8_bd
z-score_threshold	seropositive	seropositive	seropositive	seropositive	seropositive	seropositive	seropositive	seropositive	seropositive	seropositive	seropositive	seropositive	seropositive	seropositive	seropositive	seropositive	seropositive	seropositive	seropositive	seropositive	seropositive	seropositive	seropositive	seropositive	seropositive	seropositive	seropositive	seropositive	seropositive	seropositive	seropositive	seropositive	seropositive	seropositive	seropositive	seropositive	seropositive	seropositive	seropositive	seropositive	seropositive	seropositive	seropositive	seropositive	seropositive	seropositive	seropositive	seropositive	seropositive
1	25306	13130	24404	23096	19730	21247	22569	23704	26526	25751	27489	25105	24446	26593	24006	20413	19666	23399	22697	24016	20584	29530	22274	23665	18001	26603	18675	18314	26436	29052	22549	20670	25953	14553	14849	20069	18615	14799	28555	25042	28513	16949	19437	17282	17465	19738	25285	20345	25829
2	6430	3650	6057	6089	5332	5374	6036	5939	7065	6389	6780	6670	6010	6752	6344	5566	4891	5595	5480	5035	5543	6955	6159	6107	4707	6420	4573	4644	6874	7219	5903	5386	6535	4130	3960	5568	5006	3952	6560	6296	6950	4376	4832	4532	4550	5778	6450	5449	6387
3	1891	1034	2060	1905	1717	1581	2054	2002	2157	1974	1835	2008	1591	1885	2023	2032	1632	1468	1569	1445	2019	1791	2035	1764	1529	1645	1369	1654	1850	1817	1862	1659	1940	1655	1437	1786	1737	1515	1691	1594	1902	1570	1650	1629	1596	2105	1838	1909	1777
4	751	365	1016	959	835	653	1034	1107	917	858	703	881	572	734	986	1083	881	521	662	617	1119	544	984	720	771	554	548	894	631	618	878	800	830	987	784	873	882	825	574	517	721	867	890	892	832	1141	693	1011	708
5	449	182	672	657	532	343	704	830	559	526	406	531	294	440	673	795	635	264	379	390	824	245	655	441	516	248	304	642	284	309	557	524	511	756	560	581	648	618	273	208	395	642	648	642	586	821	346	739	393
6	335	119	531	542	429	232	543	702	404	399	296	405	181	310	547	648	533	181	300	306	701	127	531	337	401	149	232	535	193	211	440	432	383	623	467	459	516	520	166	121	276	546	529	528	489	681	236	627	282
7	281	84	429	469	345	170	464	643	338	331	252	327	139	251	464	544	475	149	260	260	610	84	449	280	334	102	186	465	139	158	386	381	318	562	413	383	443	447	107	74	228	493	460	449	429	590	185	551	221
8	249	70	368	422	311	134	399	588	298	283	218	289	111	202	409	483	438	125	234	223	569	59	413	243	291	70	151	410	113	135	338	349	285	512	374	347	391	398	83	53	193	454	412	406	391	546	143	494	190
9	221	59	335	392	282	116	358	540	258	244	194	263	96	183	369	450	407	105	219	205	529	42	366	214	266	59	133	380	98	121	320	320	266	475	357	298	359	367	69	41	163	422	379	376	367	497	114	458	166
10	202	49	301	368	265	95	334	505	238	217	176	243	84	166	333	418	384	93	204	189	487	30	341	198	246	55	120	353	87	111	296	302	253	442	330	273	333	355	55	35	144	398	342	348	341	462	98	426	145
11	184	43	276	354	244	84	309	480	209	193	160	218	76	157	312	391	361	82	192	183	449	22	313	188	225	47	109	328	79	93	280	286	233	418	309	246	316	333	46	31	128	374	312	328	320	422	83	405	136
[truncated: 41 more columns]

[truncated: 7 more sheets: figs3d_n1_cbm, figs3e_n5_cbm, figs3f_n8_cbm, figs4, figs5, figs7, figs8]
